# Supplementary material for: Generation of Functional Vascular Endothelial Cells and Pericytes from Keratinocyte Derived Human Induced Pluripotent Stem Cells
Source: Cells. 2021 Jan 5;10(1):74. doi: 10.3390/cells10010074 (PMC7824831; doi:10.3390/cells10010074)
Supplement: Supplementary file 1 [file cells-10-00074-s001.zip]

Archive with 1 entries (1 files):
- cells-1027222-supplementary.7z
